# Supplementary material for: Robust speed control of permanent magnet synchronous motors using model predictive and sliding mode strategies
Source: PLoS One. 2026 Mar 26;21(3):e0343999. doi: 10.1371/journal.pone.0343999 (PMC13020834; doi:10.1371/journal.pone.0343999)
Supplement: S1 File — (ZIP) [file pone.0343999.s001.zip]

Archive with 75 entries (66 files):
- Data Availability/
- Data Availability/desktop.ini
- Data Availability/S1_Data/
- Data Availability/S1_Data/desktop.ini
- Data Availability/S1_Data/Figures/
- Data Availability/S1_Data/Figures/desktop.ini
- Data Availability/S1_Data/Figures/Figure1.tif
- Data Availability/S1_Data/Figures/Figure10.tif
- Data Availability/S1_Data/Figures/Figure11.tif
- Data Availability/S1_Data/Figures/Figure12.tif
- Data Availability/S1_Data/Figures/Figure13.tif
- Data Availability/S1_Data/Figures/Figure14.tif
- Data Availability/S1_Data/Figures/Figure15.tif
- Data Availability/S1_Data/Figures/Figure16.tif
- Data Availability/S1_Data/Figures/Figure17.tif
- Data Availability/S1_Data/Figures/Figure18.tif
- Data Availability/S1_Data/Figures/Figure19.tif
- Data Availability/S1_Data/Figures/Figure2.tif
- Data Availability/S1_Data/Figures/Figure20.tif
- Data Availability/S1_Data/Figures/Figure21.tif
- Data Availability/S1_Data/Figures/Figure22.tif
- Data Availability/S1_Data/Figures/Figure23.tif
- Data Availability/S1_Data/Figures/Figure24.tif
- Data Availability/S1_Data/Figures/Figure25.tif
- Data Availability/S1_Data/Figures/Figure26.tif
- Data Availability/S1_Data/Figures/Figure27.tif
- Data Availability/S1_Data/Figures/Figure3.tif
- Data Availability/S1_Data/Figures/Figure4.tif
- Data Availability/S1_Data/Figures/Figure5.tif
- Data Availability/S1_Data/Figures/Figure6.tif
- Data Availability/S1_Data/Figures/Figure7.tif
- Data Availability/S1_Data/Figures/Figure8.tif
- Data Availability/S1_Data/Figures/Figure9.tif
- Data Availability/S1_Data/MPDSC Parameter Sensitivity - Speed ITAE.csv
- Data Availability/S1_Data/PI-MPCC Parameter Sensitivity - Speed ITAE.csv
- Data Availability/S1_Data/SMSC-MPCC Parameter Sensitivity - Speed ITAE.csv
- Data Availability/S1_Data/SMSC-MPCC_ASMS+ERL Parameter Sensitivity Analysis on Speed ITAE.csv
- Data Availability/S1_Data/SMSC-MPCC_CSMS+AIERL Parameter Sensitivity Analysis on Speed ITAE.csv
- Data Availability/S1_Data/SMSC-MPCC_CSMS+ERL Parameter Sensitivity Analysis on Speed ITAE.csv
- Data Availability/S1_Data/Tables/
- Data Availability/S1_Data/Tables/desktop.ini
- Data Availability/S1_Data/Tables/Table 1.xlsx
- Data Availability/S1_Data/Tables/Table 2.xlsx
- Data Availability/S1_Data/Tables/Table 3.xlsx
- Data Availability/S1_Data/Tables/Table 4.xlsx
- Data Availability/S1_Data/Tables/Table 5.xlsx
- Data Availability/S1_Data/Tables/Table 6.xlsx
- Data Availability/S2_Code/
- Data Availability/S2_Code/desktop.ini
- Data Availability/S2_Code/Simulink Models/
- Data Availability/S2_Code/Simulink Models/desktop.ini
- Data Availability/S2_Code/Simulink Models/MPDSC/
- Data Availability/S2_Code/Simulink Models/MPDSC/desktop.ini
- Data Availability/S2_Code/Simulink Models/MPDSC/MPDSC_SMDO.mat
- Data Availability/S2_Code/Simulink Models/MPDSC/MPDSC_SMDO.slx
- Data Availability/S2_Code/Simulink Models/MPDSC/MPDSC_WO_SMDO_AIERL.mat
- Data Availability/S2_Code/Simulink Models/MPDSC/MPDSC_WO_SMDO_AIERL.slx
- Data Availability/S2_Code/Simulink Models/MPDSC/MPDSC_WO_SMDO_SIGN.mat
- Data Availability/S2_Code/Simulink Models/MPDSC/MPDSC_WO_SMDO_SIGN.slx
- Data Availability/S2_Code/Simulink Models/PI-MPCC/
- Data Availability/S2_Code/Simulink Models/PI-MPCC/desktop.ini
- Data Availability/S2_Code/Simulink Models/PI-MPCC/Parameters.mat
- Data Availability/S2_Code/Simulink Models/PI-MPCC/PI_MPCC.slx
- Data Availability/S2_Code/Simulink Models/powerlib1.slx
- Data Availability/S2_Code/Simulink Models/SMSC-MPCC/
- Data Availability/S2_Code/Simulink Models/SMSC-MPCC/desktop.ini
- Data Availability/S2_Code/Simulink Models/SMSC-MPCC/SMC_MPCC_ASMS_AIERL.slx
- Data Availability/S2_Code/Simulink Models/SMSC-MPCC/SMC_MPCC_ASMS_AIERL_parameters2.mat
- Data Availability/S2_Code/Simulink Models/SMSC-MPCC/SMC_MPCC_ASMS_ERL.slx
- Data Availability/S2_Code/Simulink Models/SMSC-MPCC/SMC_MPCC_ASMS_ERL_parameters.mat
- Data Availability/S2_Code/Simulink Models/SMSC-MPCC/SMC_MPCC_CSMS_AIERL.slx
- Data Availability/S2_Code/Simulink Models/SMSC-MPCC/SMC_MPCC_CSMS_AIERL_parameters.mat
- Data Availability/S2_Code/Simulink Models/SMSC-MPCC/SMC_MPCC_CSMS_ERL.slx
- Data Availability/S2_Code/Simulink Models/SMSC-MPCC/SMC_MPCC_CSMS_ERL_parameters.mat
- Data Availability/S3_Readme.txt
