# Supplementary material for: Robust speed control of permanent magnet synchronous motors using model predictive and sliding mode strategies
Source: PLoS One. 2026 Mar 26;21(3):e0343999. doi: 10.1371/journal.pone.0343999 (PMC13020834; doi:10.1371/journal.pone.0343999)
Supplement: S1 File — (ZIP) [file pone.0343999.s001.zip › Data Availability/S1_Data/MPDSC Parameter Sensitivity - Speed ITAE.csv]

Lambda	Ls	Rs	ITAE
0.104569571	0.009366847	4.137129491	72.0339809
0.136237188	0.006485256	3.955835583	4.092679873
0.183204266	0.009809672	3.019199486	0.690681883
0.255063696	0.010108323	3.227115872	0.192445157
0.256355494	0.010609289	3.125253526	0.189436438
0.115082289	0.008079604	2.034759092	32.23520028
0.257353737	0.004962482	2.3035832	0.187661496
0.255004216	0.006196304	2.791404627	0.193611386
0.172440739	0.012013368	2.100153461	0.931319529
0.227549082	0.005545213	3.864887779	0.285387428
0.112330109	0.011269444	1.997447333	44.34310494
0.161308224	0.008825911	2.08702512	1.317790254
0.247753717	0.012717145	1.928285636	0.215665349
0.226136283	0.004914492	2.092034856	0.292225261
0.255411175	0.008012765	2.690133717	0.191929189
0.202254622	0.005156549	2.331919074	0.449579424
0.093749544	0.012426134	4.092216471	118.5716542
0.236097629	0.004289391	2.67434625	0.249382618
0.250948818	0.010836739	1.96884692	0.205487822
0.206278652	0.011197077	4.039032785	0.421270012
0.220104523	0.011633905	4.254276588	0.328594911
0.217548182	0.004967705	2.699251173	0.337045345
0.156139728	0.007648153	1.756967767	1.600047032
0.202208631	0.006458898	2.179436001	0.45633274
0.11745767	0.011050582	2.612569558	21.88276556
0.211058065	0.007917018	3.147826213	0.381233961
0.093070748	0.011990505	2.191358775	123.7772249
0.135961522	0.0057957	3.170673882	4.159534792
0.095579993	0.006492325	3.482245369	112.1326195
0.104498062	0.005487081	2.07502186	78.46934276
0.23160512	0.005406583	1.775075746	0.269288491
0.209095009	0.011638984	2.290443136	0.3986319
0.142992409	0.009177489	2.353987618	2.803469177
0.253788859	0.008923812	2.656979434	0.19585913
0.093528064	0.005482116	2.897592568	119.4876658
0.164280263	0.011500765	1.683357917	1.201672166
0.15427273	0.009537469	2.192136425	1.702328737
0.221465438	0.007233095	3.74041704	0.315834342
0.226659983	0.008612621	1.521508298	0.293240391
0.120202706	0.007665368	4.107955651	15.20770102
0.173208769	0.004895717	3.537201231	0.886194863
0.165477585	0.006289287	2.8422508	1.153539185
0.200604777	0.005298211	3.10075955	0.464092689
0.211638845	0.005813216	2.119690292	0.379042039
0.219570169	0.006289596	2.756690381	0.328995196
0.135804388	0.00779677	4.20637955	4.135933174
0.206447968	0.004672063	3.009566441	0.409120869
0.202142151	0.011923087	2.935765514	0.452263974
0.115957054	0.012280691	2.103333862	27.91935742
0.108324594	0.008422345	2.843081014	61.60983187
0.174713709	0.008408647	3.231672753	0.861988494
0.255455193	0.007120615	3.39001468	0.191790532
0.147067502	0.011900458	2.574606245	2.305257899
0.189921856	0.007388598	2.493880365	0.59403002
0.126667089	0.005195223	4.277948259	7.876186172
0.218971735	0.010882143	1.54599924	0.334745247
0.132141645	0.00756278	3.982358024	5.259765183
0.176042484	0.006304376	4.063199629	0.834125629
0.209838426	0.007683253	3.726528637	0.388424671
0.243408069	0.005069863	1.721297801	0.224594663
0.255375999	0.005371773	2.190379654	0.19283281
0.183262718	0.01225743	2.401650915	0.696717131
0.111759277	0.012377144	3.39171786	43.11367193
0.113626451	0.009139273	1.83009027	38.69959571
0.132563944	0.004758126	3.511029058	4.90821485
0.23462552	0.006245629	1.744440352	0.258785071
0.131999381	0.007251848	3.317052377	5.388225057
0.229999845	0.011230149	2.858250068	0.276561172
0.13011687	0.004380929	3.677273704	5.737667804
0.250121134	0.004615702	3.4932316	0.205050068
0.148747159	0.005686415	4.035696612	2.130060292
0.121904169	0.009767482	3.9989022	12.53789165
0.131439675	0.01046964	2.398218777	5.566151887
0.195307818	0.009755841	3.446394268	0.52095802
0.170325549	0.008082852	2.006203252	0.988975549
0.149040414	0.008899576	1.525305221	2.130871162
0.23289501	0.006768727	3.576713499	0.263751819
0.189921216	0.010579889	2.875064502	0.589987364
0.183701631	0.005856118	2.817276156	0.686856344
0.248008891	0.010087591	4.038576434	0.213853868
0.137521828	0.005809845	3.190866614	3.781073179
0.22001004	0.007382119	3.21329087	0.324705704
0.219402591	0.009567758	3.908396629	0.329399856
0.154078023	0.010881933	3.753282096	1.704980713
0.186868787	0.004939569	3.095574357	0.623523674
0.100774501	0.012149781	1.9634021	91.47933465
0.096941271	0.010843558	2.12730453	107.6834915
0.180389572	0.008387729	3.986221808	0.739400867
0.223854265	0.007954798	1.519938188	0.307542193
0.25095187	0.008047662	2.845966492	0.203600613
0.110233586	0.006853971	1.920290544	52.87227571
0.187044141	0.008572324	4.251206868	0.630177544
0.169643362	0.008591558	3.486496606	0.997259224
0.089582862	0.011199836	2.876355919	137.2161567
0.146496463	0.011006067	2.791879077	2.361990427
0.115881904	0.009726704	1.608904244	29.13409417
0.226499795	0.00746818	3.398169224	0.291070719
0.141962632	0.011148434	1.55948952	2.993397791
0.179993299	0.008779018	1.642905711	0.757665933
0.116488528	0.00723118	2.937243297	26.28132687
