# Supplementary material for: Robust speed control of permanent magnet synchronous motors using model predictive and sliding mode strategies
Source: PLoS One. 2026 Mar 26;21(3):e0343999. doi: 10.1371/journal.pone.0343999 (PMC13020834; doi:10.1371/journal.pone.0343999)
Supplement: S1 File — (ZIP) [file pone.0343999.s001.zip › Data Availability/S1_Data/PI-MPCC Parameter Sensitivity - Speed ITAE.csv]

Lambda	Ls	Rs	ITAE
0.230194512	0.005755414	3.279564029	0.28176408
0.241327433	0.009883869	2.382840867	0.22770099
0.260559533	0.007062046	3.317209565	0.181925749
0.087591416	0.011887132	3.591252956	137.2493239
0.238951753	0.005254319	3.114158978	0.249612162
0.194699132	0.012651552	3.565092943	0.512192337
0.260741286	0.008839848	2.11262738	0.177048066
0.179844012	0.010258798	3.550502932	0.717521883
0.171416592	0.012745679	4.22797076	0.909964447
0.227735831	0.006696719	3.929924589	0.287855345
0.127372514	0.007773442	1.685424273	6.432091167
0.174666501	0.00820114	2.491005272	0.819237764
0.245149185	0.010743635	2.498946562	0.216322093
0.188065713	0.011204734	3.406956859	0.589394054
0.235406182	0.005101883	3.156582202	0.26390284
0.216762051	0.005763994	3.706921338	0.351481781
0.190047731	0.007306897	2.494502141	0.568219068
0.130678542	0.00473199	2.029830096	5.557735634
0.204122838	0.008686028	1.686666324	0.416177997
0.102109492	0.007104716	3.656810012	79.30807174
0.197042962	0.005743187	2.028814249	0.498912719
0.203165298	0.006026047	2.553780939	0.442788585
0.215206575	0.011943805	3.023863279	0.343956716
0.24338162	0.009990825	2.0957406	0.220768278
0.259403064	0.00823198	3.283079284	0.181772196
0.22208009	0.012003126	2.830381071	0.306008109
0.189253135	0.005134098	1.874055885	0.593278859
0.249954786	0.010587142	3.685554404	0.204782324
0.189015814	0.010508273	1.726743177	0.566018719
0.090472014	0.009025822	2.28294071	124.8927157
0.108650425	0.00581565	2.119947432	52.17938564
0.238474376	0.009326296	2.963757739	0.238045188
0.172251889	0.006799464	1.700558853	0.885519496
0.235349743	0.005390045	2.602781832	0.260879841
0.12414589	0.006057113	1.73893296	8.838733371
0.184150985	0.011857004	1.760316391	0.635205158
0.197729592	0.004857349	3.692730186	0.517187721
0.093098428	0.006311136	2.275764664	114.2021494
0.195074848	0.004706912	3.172658636	0.546536026
0.150922006	0.008004637	4.210215168	1.825713433
0.096168201	0.004362907	2.680894358	103.4003854
0.173174748	0.011876126	3.43491256	0.857017692
0.121189319	0.005921595	3.617035416	12.87075039
0.109039656	0.005043649	2.681346688	52.05838446
0.12346148	0.006862619	3.322056864	9.553023679
0.113140109	0.00812649	1.753045771	30.59995354
0.120587631	0.00511419	4.122059564	15.16940018
0.094964172	0.012710813	1.976449818	105.7000223
0.198659635	0.007072789	2.202764162	0.47384009
0.1368267	0.006777448	3.731261998	3.672042478
0.181754419	0.004777384	2.839360854	0.736277951
0.209153532	0.006785074	3.648255009	0.392651148
0.174845302	0.004643986	2.576019393	0.877562427
0.181265185	0.008546139	2.222199033	0.68783782
0.165407054	0.01072212	1.544549573	1.049100693
0.109188149	0.009614095	3.373222878	46.99226588
0.173312526	0.005014079	2.67249782	0.909438828
0.236774677	0.004937331	2.7362503	0.259456613
0.240437296	0.010856545	3.190839362	0.232013093
0.134801508	0.011943645	1.608284478	3.778538968
0.123980738	0.008787062	2.345457885	8.396014096
0.186371425	0.005177811	3.659076126	0.657518396
0.199554569	0.011269375	3.439744843	0.46167811
0.160480067	0.007123831	1.797830021	1.266219267
0.123545715	0.006748771	1.81168542	9.149388739
0.253388296	0.010593664	1.703012974	0.192841389
0.101862461	0.004337861	1.459983344	74.10494425
0.10599915	0.004661802	2.653939482	63.53962105
0.112357196	0.009927287	3.322272878	33.74292189
0.116630577	0.009379478	3.515902258	18.69891127
0.196167763	0.008721871	2.964726719	0.492595841
0.187899209	0.01045253	1.750351573	0.580942443
0.096613631	0.010261655	3.253828324	99.3153376
0.250460242	0.010891705	1.801187113	0.200454024
0.215015794	0.006697804	1.823622	0.348901248
0.216622289	0.010136522	1.720958017	0.331126934
0.098595788	0.008981694	1.845828339	90.13888935
0.238077099	0.007620427	1.921222483	0.239599936
0.251020896	0.004773521	2.001715651	0.212619406
0.259769705	0.010881492	2.350254354	0.179000521
0.237814293	0.007119463	2.347233373	0.243084223
0.224972823	0.00941686	2.062994515	0.289866549
0.177341048	0.010550659	2.159245307	0.754140695
0.118580431	0.005140913	4.004651915	19.24302786
0.157253162	0.005337051	3.459266771	1.528457981
0.110937969	0.008921091	3.035246585	39.73791535
0.092905671	0.00837445	1.967746795	114.256815
0.251849799	0.011819043	2.047088672	0.197623143
0.140228561	0.011041162	1.659872073	2.811160183
0.139218421	0.010491899	4.064676181	3.081026363
0.145763849	0.004686321	3.469306251	2.526080491
0.169236933	0.004869525	3.041143279	1.037865872
0.200934721	0.005002483	2.338608346	0.471558285
0.091914932	0.011035982	1.915335243	118.218279
0.234886157	0.012265569	3.22717962	0.252153488
0.185330695	0.010061582	4.277812363	0.633365494
0.236967491	0.005372705	1.927492066	0.251506791
0.148378859	0.010393159	2.17865272	1.94460218
0.165554663	0.005188005	2.578298041	1.136228567
0.09699191	0.005248689	1.650234963	95.77018219
