# Supplementary material for: Robust speed control of permanent magnet synchronous motors using model predictive and sliding mode strategies
Source: PLoS One. 2026 Mar 26;21(3):e0343999. doi: 10.1371/journal.pone.0343999 (PMC13020834; doi:10.1371/journal.pone.0343999)
Supplement: S1 File — (ZIP) [file pone.0343999.s001.zip › Data Availability/S1_Data/SMSC-MPCC Parameter Sensitivity - Speed ITAE.csv]

Lambda	Ls	Rs	ITAE
0.104427755	0.010199047	1.780241806	64.44746751
0.230675997	0.009677511	4.139509727	0.266079304
0.230570741	0.004535633	3.293461641	0.281270086
0.213926929	0.004834852	2.815956772	0.364716799
0.113726452	0.006966598	3.275536263	30.48693152
0.202930919	0.008762346	3.003558818	0.424083318
0.178254115	0.009812789	3.298520506	0.740336562
0.257770547	0.007714763	3.00117206	0.181467065
0.201073511	0.01121984	3.510509034	0.443957046
0.227557851	0.010356051	2.939674004	0.27657377
0.166914599	0.012483519	4.294400794	1.034117879
0.163168513	0.008766338	2.066195318	1.126461215
0.231929914	0.007013738	1.741670036	0.258307141
0.102107218	0.005147848	1.752880211	72.9022228
0.110804926	0.009443149	1.620325192	38.61563988
0.117843007	0.010869819	2.600667488	15.78307783
0.155914115	0.00784935	2.726572122	1.464808432
0.232991455	0.005021998	2.489221508	0.264403516
0.228088769	0.006515008	3.632575842	0.280898335
0.098082456	0.005556082	3.242702091	92.71214115
0.15737011	0.006638545	3.656943608	1.443639733
0.17970327	0.007990724	4.119454015	0.722409328
0.160439907	0.008730713	4.234129955	1.267469662
0.202450481	0.008138107	1.989581505	0.425466276
0.197395338	0.011690659	1.836763333	0.471566944
0.138597214	0.008653443	3.439265719	3.149837561
0.163038955	0.012270792	1.707232577	1.134122322
0.090210247	0.009670527	2.948037661	123.0863579
0.259711152	0.012390398	2.962239628	0.177625626
0.116754472	0.00629601	3.913276958	21.48376258
0.10608786	0.00999704	2.831453334	58.41096353
0.152671705	0.006707049	2.568687038	1.698062198
0.12217072	0.009960369	3.367864527	10.08289435
0.173195337	0.010158694	3.568616587	0.850944078
0.146911347	0.004827939	2.932650844	2.285138486
0.254035331	0.006415716	2.43717393	0.192168725
0.248558107	0.00615434	1.868742105	0.206581507
0.096718475	0.009926578	3.122514693	96.64888411
0.216625167	0.011427333	2.191167788	0.3296294
0.1345959	0.00717793	1.565305515	3.953042713
0.161496233	0.010884417	3.607933143	1.215728754
0.183377408	0.009990323	2.135507904	0.643768634
0.252478972	0.00430708	2.70940665	0.205689173
0.160605218	0.009368449	3.414913745	1.245649982
0.259534182	0.007537555	2.470281105	0.177007347
0.140254616	0.012035926	3.554477714	2.908584751
0.210192282	0.004259784	2.572283991	0.390777528
0.204109299	0.008180818	3.402320618	0.417318369
0.181847131	0.007856967	3.461636362	0.679288562
0.209668466	0.008167789	2.709128063	0.373174695
0.204142385	0.010796358	1.493785668	0.409950503
0.11867318	0.00699101	2.388716406	15.13945287
0.10990252	0.010920284	2.657389803	43.15426397
0.262339069	0.008256536	2.214527467	0.169965164
0.117446187	0.004553983	2.00402967	18.07762388
0.093205144	0.005744933	3.799948407	113.606509
0.185709964	0.010384943	2.673524052	0.613071549
0.241826638	0.008274631	3.989841493	0.22604957
0.204605678	0.00554813	2.562151112	0.426016336
0.120825822	0.007149559	3.648703864	12.17068971
0.152060396	0.009412808	2.578275611	1.678848742
0.168127039	0.005879835	3.761978026	1.038029529
0.259286641	0.010526628	3.60834666	0.17896219
0.114870867	0.006314222	2.522512191	26.68010415
0.237216491	0.012048107	2.058554383	0.23845901
0.200333794	0.006537023	3.709920752	0.460273189
0.153347637	0.01075675	4.166748747	1.638443372
0.120911647	0.005853627	2.379250623	12.4796923
0.162444274	0.006693734	3.367385065	1.205785494
0.171853861	0.005024464	2.698604325	0.92688516
0.108607032	0.00914778	3.833814212	49.24171049
0.19066381	0.010058588	3.647955976	0.552468223
0.127082844	0.008896041	1.918353943	6.398371319
0.154808347	0.007868695	3.915693876	1.549235588
0.189522617	0.009727764	4.283382442	0.570551712
0.131566071	0.00975475	2.916467437	4.738702904
0.138327116	0.010021642	3.979807941	3.229885229
0.195490905	0.009654187	3.128074909	0.494527288
0.133924159	0.01228398	1.882413002	4.039170664
0.231765847	0.006025947	2.012105616	0.263551438
0.259466095	0.010278894	2.607495157	0.176837967
0.215293539	0.00625796	3.59002894	0.348917674
0.147678476	0.005264868	3.81105347	2.259049059
0.189712133	0.009412083	3.708643711	0.564218176
0.106359578	0.00807617	2.353257206	57.56205248
0.246103926	0.008149167	2.972934366	0.210969493
0.241439402	0.00987653	1.696108201	0.222590484
0.230608098	0.010797427	1.758654015	0.261552042
0.1331274	0.007226853	1.829341078	4.341261239
0.191512344	0.009877082	3.388625376	0.540170399
0.091439704	0.007787348	2.86113393	118.899482
0.161920381	0.011406398	1.982917417	1.176605128
0.142225805	0.011329793	2.860641747	2.602263575
0.11575983	0.006429748	1.861873638	22.30563571
0.118784083	0.009464416	1.595550672	13.7177306
0.161504996	0.009199118	3.883298939	1.216823632
0.103990134	0.008846284	3.049108641	67.10854506
0.192241642	0.011644499	4.110125492	0.537738349
0.169911745	0.006500622	3.440418202	0.959623461
0.20929113	0.00695363	3.113024025	0.381837675
