# Supplementary material for: Robust speed control of permanent magnet synchronous motors using model predictive and sliding mode strategies
Source: PLoS One. 2026 Mar 26;21(3):e0343999. doi: 10.1371/journal.pone.0343999 (PMC13020834; doi:10.1371/journal.pone.0343999)
Supplement: S1 File — (ZIP) [file pone.0343999.s001.zip › Data Availability/S1_Data/SMSC-MPCC_ASMS+ERL Parameter Sensitivity Analysis on Speed ITAE.csv]

Lambda	Ls	Rs	ITAE
0.207216812	0.011963631	4.762240077	0.798908062
0.157917958	0.009187379	1.621470629	2.672204369
0.25949616	0.006062886	3.068427716	0.362760192
0.157882197	0.004570471	4.474964631	3.102742353
0.196117591	0.009619181	4.583525009	0.991310945
0.114514716	0.006597279	2.404694867	26.36261128
0.154235411	0.013503635	2.597798531	3.121702345
0.115698445	0.008972124	4.339946899	24.90908907
0.220169675	0.014979891	3.496685103	0.632077754
0.239944446	0.013611429	4.12727703	0.467238997
0.14888593	0.01153058	2.457168772	3.833195774
0.207468749	0.006504902	2.201346191	0.789292044
0.138976011	0.016456646	5.015337101	6.402790944
0.180360128	0.007632856	4.744849693	1.436098124
0.233174093	0.016038406	5.467437553	0.523771754
0.192060784	0.007103073	1.902770903	1.066635188
0.146179483	0.009012939	2.223356118	4.269659931
0.139864379	0.005365629	1.864848405	6.122371363
0.166703695	0.012411486	3.549606396	2.065679878
0.161462989	0.006552865	2.270870488	2.469447558
0.150431106	0.004824402	5.301032412	4.210331244
0.18520586	0.013470462	1.864824114	1.239554942
0.217445439	0.00867983	1.627964028	0.643419109
0.161758587	0.012672865	3.840835359	2.424033342
0.162637263	0.009144325	4.768884977	2.375333888
0.109352733	0.012248668	2.782741498	31.03407248
0.091775953	0.004526035	2.209361942	48.72894333
0.138282421	0.015859767	2.899246362	6.449305062
0.143066102	0.014457123	2.34375306	5.002738808
0.201895773	0.013759555	3.637532741	0.878883849
0.254963787	0.014617188	5.346196144	0.386296371
0.251252903	0.009137156	4.149734485	0.397299529
0.167630108	0.01212031	1.875364896	1.969224538
0.129583719	0.011587559	3.123061121	10.96074889
0.22118214	0.011008159	1.673034153	0.607281642
0.220382292	0.007757139	3.599282563	0.62585192
0.217113411	0.007420019	3.299297554	0.661842118
0.21764546	0.010008394	5.739479007	0.668958117
0.106036073	0.007153339	4.937536131	35.05861443
0.206773075	0.014506732	3.531872826	0.800566953
0.168570601	0.016822829	5.294805946	2.001745447
0.124628561	0.004632397	2.03066969	16.15371436
0.104740779	0.011079718	3.119396194	35.71217772
0.231625533	0.005360235	5.43672372	0.551224522
0.118126704	0.014476666	5.394192152	22.85819159
0.116124734	0.016861598	4.514787925	24.69150132
0.204047763	0.005103565	4.104079967	0.890045387
0.244018141	0.016227329	2.917929027	0.43976352
0.177897686	0.004481764	5.474117846	1.695637348
0.210472904	0.012968942	1.97558805	0.735915639
0.114378316	0.01424264	4.588149371	26.41563061
0.254354987	0.011060254	4.225433927	0.382794013
0.182154714	0.015538333	5.030467938	1.379914243
0.206453432	0.015712312	3.155092109	0.804883461
0.093898528	0.012230705	4.671108278	47.17983865
0.229110674	0.00600783	5.039388451	0.563495986
0.218508303	0.00702697	2.828110464	0.64717071
0.108532728	0.006572299	3.819128223	32.87724598
0.179382904	0.004783203	5.659994384	1.603872177
0.144520885	0.005613506	3.806393049	5.151406518
0.183128652	0.012109654	2.862451816	1.311808369
0.157304132	0.016230678	4.108971082	2.850472721
0.160141343	0.008769311	2.992745212	2.517016199
0.119129108	0.009485521	4.699947406	21.58079257
0.13219268	0.016800455	3.222446979	9.309957332
0.091093761	0.016306135	3.560738263	49.97564277
0.249143232	0.01287722	4.433580193	0.411975887
0.201897481	0.016850854	5.632414879	0.899631969
0.250707375	0.0140271	2.850943267	0.3996036
0.116114664	0.008542916	5.050526227	24.7410624
0.24869202	0.012695369	4.62474898	0.415188298
0.22656513	0.007363107	5.552377343	0.578339574
0.188543984	0.008017717	1.57516634	1.138141374
0.164506229	0.012922274	2.976497503	2.198188021
0.132582404	0.010980047	4.29519466	9.149835254
0.219090619	0.009497817	2.651475474	0.631814551
0.127517159	0.011933637	2.431026978	12.59524887
0.09873274	0.013819131	4.504241877	42.26789743
0.221782664	0.011690048	4.130970705	0.614754674
0.204960382	0.011285355	3.984499816	0.827254895
0.21266219	0.011690525	4.28563873	0.719688745
0.199860645	0.010775704	1.642579528	0.892688491
0.160833451	0.005303057	2.941634487	2.633753603
0.155883364	0.013424519	3.383906253	2.96325947
0.230324518	0.01695099	2.4764028	0.536025536
0.143049876	0.008770312	4.52113162	5.130522644
0.23004446	0.01663355	5.129786134	0.548641945
0.225587865	0.008667222	2.651501935	0.567931798
0.236646181	0.015553434	4.590156703	0.493272775
0.175986408	0.01004736	2.031602474	1.551455685
0.198740743	0.009521198	5.045866996	0.944046344
0.253906523	0.007026084	2.035219899	0.380491975
0.165193727	0.005852096	3.974152974	2.282855047
0.098003293	0.008188661	3.016551202	42.67265568
0.239181232	0.013507832	4.916650536	0.475383975
0.197958028	0.014231619	3.610054639	0.951994274
0.149637889	0.013095792	3.548875586	3.783160501
0.261975573	0.004374979	5.21977262	0.371556103
0.126730012	0.01500097	2.960424068	13.63318025
0.201678938	0.016009733	3.375725338	0.884595126
