# Supplementary material for: Robust speed control of permanent magnet synchronous motors using model predictive and sliding mode strategies
Source: PLoS One. 2026 Mar 26;21(3):e0343999. doi: 10.1371/journal.pone.0343999 (PMC13020834; doi:10.1371/journal.pone.0343999)
Supplement: S1 File — (ZIP) [file pone.0343999.s001.zip › Data Availability/S1_Data/SMSC-MPCC_CSMS+AIERL Parameter Sensitivity Analysis on Speed ITAE.csv]

Lambda	Ls	Rs	ITAE
0.2561178	0.010682368	2.742443714	1.308315514
0.094902115	0.007794903	2.667743894	209.4948393
0.257767708	0.012510181	4.214901655	1.29415676
0.120611198	0.012647785	3.220158281	23.74061537
0.204246053	0.011595254	3.436746112	0.835674184
0.190126933	0.007555512	3.50797326	1.124227041
0.205644673	0.008115306	2.434823672	0.803627015
0.150678859	0.006346841	2.923847459	3.725182501
0.196048725	0.010917596	3.037997067	0.980540825
0.229451405	0.01175412	1.887423755	1.211905985
0.090870059	0.012016549	3.053411131	241.1417401
0.102177864	0.008995422	3.435059456	149.2422578
0.258090292	0.009340379	2.663559665	0.361259345
0.201486168	0.005515452	3.841777459	0.928512992
0.127966618	0.011897565	3.540237815	12.45868616
0.15811095	0.008078345	2.472589246	2.691490679
0.108853591	0.005998215	2.743360569	101.4544608
0.134476794	0.011897033	2.548370958	7.888462935
0.13262308	0.010731977	3.667219596	9.00703029
0.145541417	0.011751134	3.548529429	4.506647213
0.114140952	0.006672077	2.674548805	57.9643126
0.14840134	0.009972421	3.432038651	3.951139579
0.10879023	0.009896379	4.154988776	97.7845862
0.242226785	0.005293927	3.69216872	0.470046239
0.103998718	0.007712207	3.466019092	136.6375973
0.25025711	0.006589939	1.751835939	0.401942659
0.157328495	0.010341693	2.558550639	2.76469704
0.095795256	0.006658767	3.1363511	205.2796435
0.147415363	0.01186769	2.758217638	4.101958123
0.216294078	0.011275921	1.582227462	0.667008135
0.226569378	0.007565225	2.094976804	0.561126194
0.182858532	0.008482175	3.835793551	1.327735368
0.207589106	0.010155844	1.482478492	0.768727435
0.243885722	0.011342137	3.920668737	0.443706445
0.097088563	0.009431852	1.661948527	187.8885495
0.140640741	0.009135266	3.360997446	5.649743188
0.095583522	0.007021358	2.875607557	205.7213839
0.121708434	0.008129609	2.064232171	20.64715915
0.213529015	0.010317262	3.080895211	0.700598215
0.213806823	0.011767443	1.788793809	1.152575431
0.241114837	0.010377273	3.36710292	1.020406491
0.189425769	0.004408209	3.161308451	1.218002859
0.099869759	0.0099856	1.598431452	165.289308
0.2489803	0.007977325	1.599486178	0.403706708
0.227565116	0.007971472	1.875939331	0.548734349
0.1375407	0.005244813	1.493910567	6.76217959
0.182641066	0.011174794	2.688629694	1.323639482
0.259835841	0.007011271	3.830136741	0.36001433
0.212743662	0.006342939	3.212496743	0.727469355
0.23431968	0.007163062	2.932872069	0.5033925
0.163320598	0.007443383	3.921121141	2.31849
0.169859325	0.008895707	1.718381515	1.831309431
0.185624847	0.009026321	4.048150084	1.245968869
0.13459102	0.007614489	1.748047996	7.827956667
0.218578232	0.007634112	2.92386568	0.643602569
0.17568036	0.008630621	1.849073563	1.560630857
0.200691692	0.00983901	3.045690396	0.88968995
0.141355477	0.012332779	1.450666419	5.336202394
0.111776811	0.010389962	3.641710746	73.09205026
0.170725263	0.007650678	3.877539026	1.843870083
0.150930374	0.011320906	4.073361152	3.603151913
0.22541985	0.005391876	4.27503379	0.604567509
0.224051769	0.004763968	2.889757668	0.619371963
0.204489637	0.0049661	2.21783717	0.859967068
0.110863175	0.005643136	1.727157722	80.66908243
0.09127228	0.007005869	2.897565389	240.0077928
0.185472124	0.006814678	3.121126236	1.261176384
0.140143328	0.004349288	3.630800401	6.659700595
0.2518967	0.008839193	1.676017616	1.052944868
0.259158136	0.005060668	3.339589055	0.376426843
0.137658568	0.005495376	2.923814667	7.176239798
0.22764355	0.0096147	1.92926305	0.54915357
0.244319487	0.011554223	4.13585386	0.441492985
0.192067151	0.012530884	3.135139134	1.07239474
0.242202929	0.009102127	2.704324707	0.97883057
0.25265302	0.012723227	4.145516925	1.326185666
0.183602665	0.008955103	3.323252233	1.296722042
0.214967694	0.008631397	2.736843914	0.679154499
0.188432702	0.007060798	3.851630085	1.18006915
0.092025057	0.007905015	2.96879257	232.9426641
0.165642921	0.008430353	3.029925314	2.111974838
0.200602843	0.004853815	3.392688399	0.958293701
0.178710517	0.011795783	2.493170978	1.459922221
0.152654716	0.004799386	2.125460493	3.455535363
0.251498567	0.007957572	3.101905041	0.39569084
0.232668244	0.011276351	3.929800282	0.55917978
0.236089959	0.007603545	2.606983186	0.486798554
0.152693492	0.009464536	1.76126853	3.243645959
0.191307301	0.011208446	2.713556781	1.083331333
0.240196699	0.011782998	2.300530153	1.319898171
0.250862781	0.012164449	2.591487205	1.51575613
0.204481248	0.00587167	3.833420245	0.865015271
0.12368588	0.006447949	2.597932405	18.66288368
0.201923854	0.011881858	2.559255822	0.869455004
0.100109021	0.009293576	2.473790568	164.9696565
0.15867721	0.008532641	1.840734158	2.612395709
0.204213018	0.009458882	2.185374308	0.823342291
0.25090199	0.011215089	1.687093415	1.413657888
0.229416256	0.008771058	2.672017344	0.536362572
0.172295948	0.005967638	2.177188006	1.787965814
