# Supplementary material for: Robust speed control of permanent magnet synchronous motors using model predictive and sliding mode strategies
Source: PLoS One. 2026 Mar 26;21(3):e0343999. doi: 10.1371/journal.pone.0343999 (PMC13020834; doi:10.1371/journal.pone.0343999)
Supplement: S1 File — (ZIP) [file pone.0343999.s001.zip › Data Availability/S1_Data/SMSC-MPCC_CSMS+ERL Parameter Sensitivity Analysis on Speed ITAE.csv]

Lambda	Ls	Rs	ITAE
0.139572192	0.008774406	2.257185746	5.867181218
0.161850222	0.006624832	3.817229999	2.476262729
0.10836127	0.012292956	1.986586017	97.81757936
0.174136712	0.011954768	2.709773641	1.650031288
0.211121265	0.007587819	2.568558081	0.73059481
0.13012534	0.004461269	3.81390019	12.74977285
0.224887264	0.009957213	3.383504394	0.579132993
0.100465676	0.01136595	2.034358724	161.1107089
0.1564296	0.012507747	2.352051088	2.863880121
0.088093972	0.00473393	1.822206583	255.3859476
0.126118456	0.008077752	3.367955807	14.39055726
0.0877276	0.009200998	3.079099342	266.756077
0.120606442	0.010086421	1.925580315	22.71404389
0.11243471	0.010365178	1.862010359	64.37922053
0.1344133	0.009775346	2.80622919	7.903841699
0.118106111	0.010428774	4.048294447	32.0159434
0.11176357	0.007427705	3.025003202	74.58373897
0.192304982	0.009193448	1.532202192	1.04225049
0.245185133	0.005237007	1.592355914	0.437050923
0.251891459	0.004740062	3.752056782	0.415727049
0.12620728	0.012578004	2.735202707	14.07189453
0.171967491	0.006671002	2.53760791	1.787707014
0.153301945	0.009307282	3.707725648	3.254217863
0.179161506	0.012428369	2.48482475	1.443795169
0.133852704	0.005829115	2.968006063	8.935693049
0.099462514	0.005890838	3.48351303	176.6141366
0.163857239	0.007153975	3.942994989	2.291287087
0.117924282	0.012179632	2.382482634	31.2647946
0.092068744	0.007570674	3.306589323	233.8061281
0.254568698	0.006572342	4.240153926	0.387079915
0.162854391	0.00554155	1.655906164	2.363014911
0.25577275	0.007625425	3.125180105	0.37313864
0.220922535	0.007435141	2.627423681	0.617591352
0.088786016	0.005364475	2.326267226	252.9873591
0.206506762	0.007947846	2.196022869	0.790569544
0.211041382	0.005027862	3.618953012	0.779327078
0.200397538	0.009474329	4.298745946	0.905846555
0.184154223	0.004343322	1.973892902	1.326322138
0.125669028	0.009122713	3.683292647	14.88921839
0.222664087	0.010962704	2.000419195	0.594382915
0.127404957	0.006250618	4.290532048	14.24764942
0.152401326	0.008058168	3.744002013	3.384743231
0.243412544	0.009089545	2.657151791	0.436182681
0.237365959	0.004771912	3.532983621	0.508652486
0.157925871	0.008468456	2.87026655	2.716747109
0.143153346	0.009709679	3.763347018	5.03046404
0.1940112	0.006130759	2.462463184	1.04633197
0.246784165	0.01136498	1.648074874	0.415162462
0.246592183	0.012504139	3.136600434	0.422231197
0.191029022	0.01144417	4.054290013	1.103025008
0.145699996	0.008550995	1.994577066	4.357152498
0.236786135	0.006620443	2.680557401	0.487835573
0.164919631	0.010596246	3.591334221	2.176694519
0.245762209	0.006263908	1.550155399	0.426515412
0.093306396	0.012387435	4.158184346	223.2224125
0.180674634	0.00952221	3.633060806	1.397687729
0.212887036	0.009352228	3.044109083	0.706293065
0.118877823	0.005717138	1.966048465	30.54384891
0.146393262	0.005017947	2.869102843	4.631731899
0.120349766	0.006419729	2.926306101	26.35664512
0.143837257	0.01154785	4.295948656	4.928703266
0.158174924	0.01199407	3.895198589	2.73902469
0.183499102	0.010196887	4.204411327	1.313634358
0.096029254	0.01041405	3.389455401	199.2712116
0.184228123	0.006204032	2.597566493	1.309369282
0.135591996	0.009146454	4.125564873	7.56540108
0.129762805	0.011140339	2.816018069	10.75013069
0.130050406	0.007682669	2.103900884	10.55690321
0.114477904	0.012651734	2.576834464	50.14625614
0.254872863	0.00501499	3.464597741	0.39642333
0.251240741	0.006977999	3.043357224	0.397948236
0.230775027	0.008596976	3.612813265	0.529191182
0.214945823	0.004765154	4.299508043	0.7358166
0.118267052	0.010418347	4.204490288	31.55271481
0.150564921	0.008980724	2.975817928	3.584752564
0.120538245	0.008749559	4.208626624	24.44353032
0.087709719	0.011304851	1.769924403	264.6607803
0.142873415	0.011549452	1.585413843	4.945682932
0.209932973	0.010956746	2.312503219	0.742137288
0.196919657	0.006951581	3.10555152	0.975433504
0.182535881	0.008093763	2.9640228	1.327927211
0.164331511	0.010643938	4.028473266	2.229600261
0.137799772	0.005183824	2.991582472	7.218688426
0.175290344	0.00518281	2.679444256	1.67985484
0.220770582	0.006544011	2.997667589	0.628216029
0.220921409	0.008709417	3.485692567	0.617822118
0.188309783	0.012517534	1.4854398	1.146580208
0.218340997	0.010288474	3.740147536	0.647878635
0.200468539	0.00690081	1.847214309	0.896437604
0.109063416	0.006727386	2.81311411	98.71721377
0.175769626	0.011478037	2.175901643	1.5679578
0.14827073	0.011999003	2.498638605	3.941057339
0.103625845	0.009683847	3.340074126	137.4360845
0.113373657	0.006420648	1.925125339	62.9923177
0.122179698	0.00500366	2.239004059	21.86545323
0.205147292	0.011375172	2.007387659	0.809869348
0.163014457	0.009220108	1.998330658	2.262837292
0.209020684	0.012308924	2.377163989	0.757056724
0.132437299	0.004768746	3.968471349	10.7624848
0.089207764	0.009219451	2.791917862	254.3249959
