# Supplementary material for: Robust speed control of permanent magnet synchronous motors using model predictive and sliding mode strategies
Source: PLoS One. 2026 Mar 26;21(3):e0343999. doi: 10.1371/journal.pone.0343999 (PMC13020834; doi:10.1371/journal.pone.0343999)
Supplement: S1 File — (ZIP) [file pone.0343999.s001.zip › Data Availability/S1_Data/Tables/Table 1.xlsx]

## Sheet: Sheet1
State							Voltage Vector
0	0	0	0	0	0	0	v0= 0∠0
1	1	0	0	2/3 Vdc	-1/3 Vdc	-1/3 Vdc	v1= 2/3 Vdc∠0
2	1	1	0	1/3 Vdc	1/3 Vdc	-2/3 Vdc	v2= 2/3 Vdc∠60
3	0	1	0	-1/3 Vdc	2/3 Vdc	-1/3 Vdc	v3= 2/3 Vdc∠120
4	0	1	1	-2/3 Vdc	1/3 Vdc	1/3 Vdc	v4= 2/3 Vdc∠180
5	0	0	1	-1/3 Vdc	-1/3 Vdc	2/3 Vdc	v5= 2/3 Vdc∠240
6	1	0	1	1/3 Vdc	-2/3 Vdc	1/3 Vdc	v6= 2/3 Vdc∠300
7	1	1	1	0	0	0	v7= 0∠0
