# Supplementary material for: Robust speed control of permanent magnet synchronous motors using model predictive and sliding mode strategies
Source: PLoS One. 2026 Mar 26;21(3):e0343999. doi: 10.1371/journal.pone.0343999 (PMC13020834; doi:10.1371/journal.pone.0343999)
Supplement: S1 File — (ZIP) [file pone.0343999.s001.zip › Data Availability/S1_Data/Tables/Table 2.xlsx]

## Sheet: Sheet1
Control Strategy	Sensitivity	Sensitivity	Sensitivity	THD	Advantages	Limitations
				%
CSMS + ERL	Negligible	High	Highest	6.69	· Inherent robustness to bounded uncertainties	· Trade-off between fast reaching and chattering.
		Positive Impact	Negative		· Simpler implementation	· Slower response in disturbances.
			Impact
ASMS + ERL	Negligible	High	Moderate Negative Impact	5.42	· Improved dynamic stability and response speed	· Moderate overall robustness and chattering mitigation.
[49]		Positive impact
CSMS + AIERL	Negligible	Moderate Positive Impact	High Negative Impact	6.68	· Faster reaching with minimal overshoot.	· Less effective for parameter mismatch
[50]					· Enhanced disturbance rejection.	· Require bounds on uncertainties
ASMS + AIERL	Negligible	Highest Positive Impact	Lowest Negative Impact	4.82	· Fastest convergence	· More complex and computational demand.
(This paper)					· Lowest chattering
					· Superior overall robustness.
