# Supplementary material for: Robust speed control of permanent magnet synchronous motors using model predictive and sliding mode strategies
Source: PLoS One. 2026 Mar 26;21(3):e0343999. doi: 10.1371/journal.pone.0343999 (PMC13020834; doi:10.1371/journal.pone.0343999)
Supplement: S1 File — (ZIP) [file pone.0343999.s001.zip › Data Availability/S1_Data/Tables/Table 3.xlsx]

## Sheet: Sheet1
	MPDSC – CRL	MPDSC – AIERL (No SMDO)	MPDSC – AIERL (with SMDO)
	(No SMDO)
Mean ITAE	37.4	10.61	11.77
CV	2.06	1.53	1.38
SD	76.9168	16.2008	16.2796
