# Supplementary material for: Robust speed control of permanent magnet synchronous motors using model predictive and sliding mode strategies
Source: PLoS One. 2026 Mar 26;21(3):e0343999. doi: 10.1371/journal.pone.0343999 (PMC13020834; doi:10.1371/journal.pone.0343999)
Supplement: S1 File — (ZIP) [file pone.0343999.s001.zip › Data Availability/S1_Data/Tables/Table 4.xlsx]

## Sheet: Sheet1
Motor Parameter	Symbol	Values	Units
Stator Resistance		2.875	Ω
Stator Inductance		8.5	mH
Magnet flux linkage		0.175	V/rad/s
Moment of inertia		0.8*10-3
Total Moment of inertia		2.4*10-3
Viscous damping		0.001	N·m.s
Pair of Poles		2
Rated Speed		3000	RPM
Rated Torque		3	N·m
DC Voltage		220	V
Rated Current/ Max. Current		2026-04-06	A
Rated Power		1.1	kW
Frequency		50	Hz
