# Supplementary material for: Robust speed control of permanent magnet synchronous motors using model predictive and sliding mode strategies
Source: PLoS One. 2026 Mar 26;21(3):e0343999. doi: 10.1371/journal.pone.0343999 (PMC13020834; doi:10.1371/journal.pone.0343999)
Supplement: S1 File — (ZIP) [file pone.0343999.s001.zip › Data Availability/S1_Data/Tables/Table 5.xlsx]

## Sheet: Sheet1
		MPDSC	SMSC-MPCC	PI-MPCC
THD%		2.28	4.8	4.67
(N·m)	Average	3	3	3
	Peak to peak	0.28	0.41	0.67
(A)	Average	0	0.03	0.01
	Peak to peak	0.46	1.44	1.03
(A)	Average	5.717	5.717	5.717
	Peak to peak	0.47	0.72	0.96
