# Supplementary material for: Robust speed control of permanent magnet synchronous motors using model predictive and sliding mode strategies
Source: PLoS One. 2026 Mar 26;21(3):e0343999. doi: 10.1371/journal.pone.0343999 (PMC13020834; doi:10.1371/journal.pone.0343999)
Supplement: S1 File — (ZIP) [file pone.0343999.s001.zip › Data Availability/S1_Data/Tables/Table 6.xlsx]

## Sheet: Sheet1
	PI-MPCC	SMSC-MPCC	MPDSC
Mean	17.406	12.7562	14.6512
SD	35.096	27.438	32.0004
CV	2.01631	2.15095	2.18415
Minimum	0.177048	0.169965	0.187661
Maximum	137.249	123.086	137.216
