# Supplementary material for: Robust speed control of permanent magnet synchronous motors using model predictive and sliding mode strategies
Source: PLoS One. 2026 Mar 26;21(3):e0343999. doi: 10.1371/journal.pone.0343999 (PMC13020834; doi:10.1371/journal.pone.0343999)
Supplement: S1 File — (ZIP) [file pone.0343999.s001.zip › Data Availability/S3_Readme.txt]

Instructions and Metadata
Manuscript: Robust Speed Control of PMSM Using Model Predictive and Sliding Mode Strategies
Corresponding Author: Magdy Meawad
Supporting Information Package Version: 1.0
Date: October 2025

---

1. PURPOSE

---

This README file provides instructions and metadata for the supplementary materials submitted with the manuscript.
It describes the structure, purpose, and usage of the included data and code files.
All files are organized into two main archives:

* S1_Data.zip  → simulation data and figure exports
* S2_Code.zip  → MATLAB/Simulink models implementing all control strategies

---

2. INSTRUCTIONS

---

1. Extract each archive (S1_Data.zip and S2_Code.zip) into separate folders.
2. Open the Simulink model files using MATLAB R2022b or later.
3. Load the PMSM parameters before running any simulations from parameter file attached with each model.
4. Open powerlib file while running the simulation for each model.
5. Figures included in S1_Data were validated using the PLOS ONE PACE tool. Validation report is extracted and copied to the Figures folder.

---

3. FILE DESCRIPTIONS

---

S1_Data.zip
Contains all simulation output data and figure files used to generate plots and tables in the manuscript.

* MPDSC Parameter Sensitivity - Speed ITAE.csv
  Monte Carlo simulation results for Model Predictive Direct Speed Control (MPDSC), showing speed ITAE sensitivity under ±50% parameter variations.

* PI-MPCC Parameter Sensitivity - Speed ITAE.csv
  Monte Carlo simulation results for PI-based Model Predictive Current Control (PI-MPCC), showing speed ITAE sensitivity under ±50% parameter variations.

* SMSC-MPCC Parameter Sensitivity - Speed ITAE.csv
  Monte Carlo simulation results for Sliding Mode -based Model Predictive Current Control (PI-MPCC), showing speed ITAE sensitivity under ±50% parameter variations.

* SMSC-MPCC_ASMS+ERL Parameter Sensitivity Analysis on Speed ITAE.csv
  ITAE sensitivity data for the Adaptive Sliding Mode Surface (ASMS) combined with the Exponential Reaching Law (ERL) in SMSC-MPCC.

* SMSC-MPCC_CSMS+AIERL Parameter Sensitivity Analysis on Speed ITAE.csv
  ITAE sensitivity data for the Conventional Sliding Mode Surface (CSMS) combined with the Adaptive Improved Exponential Reaching Law (AIERL) in SMSC-MPCC.

* SMSC-MPCC_CSMS+ERL Parameter Sensitivity Analysis on Speed ITAE.csv
  ITAE sensitivity data for the Conventional Sliding Mode Surface (CSMS) combined with the Exponential Reaching Law (ERL) in SMSC-MPCC.

* Figures (NAAS Downloaded)
  Collection of all figure files exported for PLOS submission (TIFF 600 dpi).

* Tables
  Collection of all tables captioned in the manuscript.


---

S2_Code.zip
Contains MATLAB/Simulink models implementing all control algorithms discussed in the manuscript.

1. PI-MPCC
   File: PI_MPCC.slx
   Description: Conventional Model Predictive Current Control with PI controller, used as a baseline.

2. SMSC-MPCC
   Files:

   * SMC_MPCC_ASMS_AIERL.slx → ASMS + AIERL (dual-adaptive design)
   * SMC_MPCC_ASMS_ERL.slx → ASMS + conventional ERL
   * SMC_MPCC_CSMS_AIERL.slx → CSMS + AIERL
   * SMC_MPCC_CSMS_ERL.slx → CSMS + ERL
     Description: Sliding Mode Speed Controllers integrated with MPCC under various adaptive designs.

3. MPDSC
   Files:

   * MPDSC_SMDO.slx → MPDSC with Sliding Mode Disturbance Observer and AIERL (two-step delay compensation).
   * MPDSC_WO_SMDO_AIERL.slx → MPDSC without SMDO, using Adaptive Reaching Law.
   * MPDSC_WO_SMDO_SIGN.slx → MPDSC without SMDO, using conventional sign-based reaching law.
     Description: Implements Model Predictive Direct Speed Control variants with and without observer structures.

---

4. NOTES AND REPRODUCIBILITY

---

* All model parameters, sampling times, and solver settings match those in Sections 5–7 of the manuscript.
* Sampling time: 20 µs
* Simulation duration: 6 s (unless stated otherwise).
* PMSM parameters are given in Table 4 of the paper.
* Monte Carlo studies use 100 randomized samples with ±50% parameter variation.
* Each simulation reproduces identical outputs to those in S1_Data.zip.

---

5. CONTACT INFORMATION

---

For further details or clarification, please contact:
Dr. Magdy Meawad
Email: [magdy.meawad@student.aast.edu](mailto:magdy.meawad@student.aast.edu)

---

## END OF FILE
